# Supplementary material for: Methods to prevent PCR amplification of DNA from non-viable virus were not successful for infectious laryngotracheitis virus
Source: PLoS One. 2020 May 22;15(5):e0232571. doi: 10.1371/journal.pone.0232571 (PMC7244108; doi:10.1371/journal.pone.0232571)
Supplement: S1 Data — (XLSX) [file pone.0232571.s001.xlsx]

## Sheet: IMS Data
Experiment	Sample No	Sample type	Mean Ct	ILTV test result	Virkon S (With and Without)	Freeze-thaw cycle	Immuno magnetic separation (IMS)	Virus copy number/ reaction	Log10 VCN/ reaction	Heat treatment (With and Without)	Dose of antibody
1	1	Virus stock	23.8	+ Pos			With IMS	878329	5.94366	With heat treatment	IMS with 5 ug Ab
1	2	Virus stock	25.2	+ Pos			With IMS	428767	5.63222	Without heat treatment	IMS with 5 ug Ab
1	3	Dust	29.7	+ Pos			With IMS	39194.5	4.59324	With heat treatment	IMS with 5 ug Ab
1	4	Dust	32	+ Pos			With IMS	11639.4	4.06597	Without heat treatment	IMS with 5 ug Ab
1	5	Virus stock	20.7	+ Pos			With IMS	4.62918e+06	6.6655	With heat treatment	IMS with 10 ug Ab
1	6	Virus stock	26.6	+ Pos			With IMS	198826	5.29848	Without heat treatment	IMS with 10 ug Ab
1	7	Dust	29.3	+ Pos			With IMS	47490.3	4.67661	With heat treatment	IMS with 10 ug Ab
1	8	Dust	30.7	+ Pos			With IMS	23298.6	4.36735	Without heat treatment	IMS with 10 ug Ab
1	9	Virus stock	18.4	+ Pos			Without IMS	1.57191e+07	7.19643	Without heat treatment	Without IMS
1	10	Virus stock	16.6	+ Pos			Without IMS	3.97511e+07	7.59935	With heat treatment	Without IMS
1	11	Dust	25.9	+ Pos			Without IMS	288955	5.46083	Without heat treatment	Without IMS
1	12	Dust	26.5	+ Pos			Without IMS	214011	5.33044	With heat treatment	Without IMS
2	13	Dust	37.5	- Neg	With Virkon S	0	With IMS	0	0
2	14	Dust	31.8	+ Pos	With Virkon S	0	Without IMS	19007	4.27894
2	15	Dust	34.9	+ Pos	Without Virkon S	0	With IMS	2584.81	3.4126
2	16	Dust	29.8	+ Pos	Without Virkon S	0	Without IMS	68364.1	4.83483
2	17	Dust	34.3	+ Pos	With Virkon S	1 cycle of freeze-thaw	With IMS	3718.8	3.57052
2	18	Dust	30.9	+ Pos	With Virkon S	1 cycle of freeze-thaw	Without IMS	33379.4	4.52349
2	19	Dust	35.6	+ Pos	Without Virkon S	1 cycle of freeze-thaw	With IMS	1637.89	3.21455
2	20	Dust	29.2	+ Pos	Without Virkon S	1 cycle of freeze-thaw	Without IMS	100542	5.00235
2	21	Dust		- Neg	With Virkon S	6 cycle of freeze-thaw	With IMS	0	0
2	22	Dust	31.6	+ Pos	With Virkon S	6 cycle of freeze-thaw	Without IMS	21765.6	4.33779
2	23	Dust	33.8	+ Pos	Without Virkon S	6 cycle of freeze-thaw	With IMS	5068.93	3.705
2	24	Dust	29.6	+ Pos	Without Virkon S	6 cycle of freeze-thaw	Without IMS	76935.9	4.88613
3	25	Dust	26.5	+ Pos			Without IMS	97130.5	4.98736
3	26	Dust	25.2	+ Pos			Without IMS	218083	5.33862
3	27	Dust	0	- Neg			With IMS	0	0
3	28	Dust	31.8	+ Pos			With IMS	3633.18	3.56041
3	29	Dust	0	- Neg			Without IMS	0	0
3	30	Dust	31.8	+ Pos			Without IMS	3619.63	3.55878
3	31	Dust	32.7	+ Pos			With IMS	2192.88	3.34121
3	32	Dust	32.5	+ Pos			With IMS	2406.62	3.38159
3	33	Dust	26.4	+ Pos			Without IMS	103716	5.01585
3	34	Dust	26.3	+ Pos			Without IMS	111533	5.04741
3	35	Dust	33.1	+ Pos			With IMS	1647.99	3.21722
3	36	Dust	0	- Neg			With IMS	0	0
3	37	Spiked and Dried Dust	19.5	+ Pos			Without IMS	7.51394e+06	6.87587
3	38	Spiked and Dried Dust	19.3	+ Pos			Without IMS	8.64244e+06	6.93664
3	39	Spiked and Dried Dust	28.5	+ Pos			With IMS	28277.3	4.45145
3	40	Spiked and Dried Dust	26.3	+ Pos			With IMS	110473	5.04326
3	41	Spiked Dust	16.4	+ Pos			Without IMS	4.98834e+07	7.69796
3	42	Spiked Dust	15.3	+ Pos			Without IMS	1.00124e+08	8.00054
3	43	Spiked Dust	23.6	+ Pos			With IMS	579082	5.76274
3	44	Spiked Dust	23.6	+ Pos			With IMS	593690	5.77356
3	45	Freeze-thaw dust (Spiked, dry and freeze-thaw)	19.9	+ Pos			Without IMS	5.8158e+06	6.76461
3	46	Freeze-thaw dust (Spiked, dry and freeze-thaw)	19.3	+ Pos			Without IMS	8.52129e+06	6.93051
3	47	Freeze-thaw dust (Spiked, dry and freeze-thaw)	28.7	+ Pos			With IMS	24882.8	4.39592
3	48	Freeze-thaw dust (Spiked, dry and freeze-thaw)	27.5	+ Pos			With IMS	51974.5	4.7158
3	49	Virus stock	16.6	+ Pos			Without IMS	4.46303e+07	7.64963
3	50	Virus stock	17.3	+ Pos			Without IMS	2.84079e+07	7.45344
3	51	Virus stock	24.7	+ Pos			With IMS	298997	5.47567
3	52	Virus stock	26	+ Pos			With IMS	136188	5.13414
3	53	Faeces	30.6	+ Pos			Without IMS	7884.39	3.89682
3	54	Faeces	30.2	+ Pos			Without IMS	10182.3	4.00789
3	55	Faeces	44.9	- Neg			With IMS	0	0
3	56	Faeces	0	- Neg			With IMS	0	0
3	57	Faeces	23.6	+ Pos			Without IMS	600133	5.77825
3	58	Faeces	23.4	+ Pos			Without IMS	663293	5.82171
3	59	Faeces	30.4	+ Pos			With IMS	8937.69	3.95127
3	60	Faeces	29	+ Pos			With IMS	21517.2	4.33281
3	61	Spiked Faeces	18.7	+ Pos			Without IMS	1.25895e+07	7.10001
3	62	Spiked Faeces	18.6	+ Pos			Without IMS	1.26734e+07	7.10289
3	63	Spiked Faeces	23.4	+ Pos			With IMS	678896	5.8318
3	64	Spiked Faeces	23.1	+ Pos			With IMS	786063	5.89546

## Sheet: PMA Data
Sample Serial No	Experiment	Virus copy number/ reaction	Log10 VCN/reaction	Sample type	PMA	Triton X (With and Without)	Light exposure time (5 min Vs 20 min)	Heat treatment (With and Without)
1	1	214253	5.33093	DNA	Without PMA
2	1	184253	5.26542	DNA	Without PMA
3	1	204253	5.31017	DNA	Without PMA
4	1	234253	5.36969	DNA	Without PMA
5	1	0	0	DNA	With PMA
6	1	0	0	DNA	With PMA
7	1	0	0	DNA	With PMA
8	1	0	0	DNA	With PMA
9	1	58127.6	4.76439	DNA	Without PMA
10	1	51127.6	4.70866	DNA	Without PMA
11	1	61127.6	4.78624	DNA	Without PMA
12	1	61127.6	4.78624	DNA	Without PMA
13	1	0	0	DNA	With PMA
14	1	0	0	DNA	With PMA
15	1	0	0	DNA	With PMA
16	1	0	0	DNA	With PMA
17	2	1.45042e+07	7.16149	Virus stock	Without PMA	Without Triton X	5 min	Without heat treatment
18	2	1.00673e+07	7.00291	Virus stock	Without PMA	Without Triton X	20 min	Without heat treatment
19	2	1.18156e+07	7.07246	Virus stock	Without PMA	With Triton X	5 min	Without heat treatment
20	2	1.30787e+07	7.11656	Virus stock	Without PMA	With Triton X	20 min	Without heat treatment
21	2	278938	5.44551	Virus stock	With PMA	Without Triton X	5 min	Without heat treatment
22	2	843099	5.92588	Virus stock	With PMA	Without Triton X	20 min	Without heat treatment
23	2	253058	5.40322	Virus stock	With PMA	With Triton X	5 min	Without heat treatment
24	2	345417	5.53835	Virus stock	With PMA	With Triton X	20 min	Without heat treatment
25	2	2.77317e+07	7.44298	Virus stock	Without PMA	Without Triton X	5 min	Without heat treatment
26	2	2.19893e+07	7.34221	Virus stock	Without PMA	Without Triton X	20 min	Without heat treatment
27	2	2.27724e+07	7.35741	Virus stock	Without PMA	With Triton X	5 min	Without heat treatment
28	2	2.95617e+07	7.47073	Virus stock	Without PMA	With Triton X	20 min	Without heat treatment
29	2	565066	5.7521	Virus stock	With PMA	Without Triton X	5 min	Without heat treatment
30	2	540060	5.73244	Virus stock	With PMA	Without Triton X	20 min	Without heat treatment
31	2	558230	5.74681	Virus stock	With PMA	With Triton X	5 min	Without heat treatment
32	2	298364	5.47475	Virus stock	With PMA	With Triton X	20 min	Without heat treatment
33	2	1.2677e+07	7.10302	Virus stock	Without PMA	Without Triton X	5 min	With heat treatment
34	2	1.31135e+07	7.11772	Virus stock	Without PMA	Without Triton X	20 min	With heat treatment
35	2	1.60119e+07	7.20444	Virus stock	Without PMA	With Triton X	5 min	With heat treatment
36	2	1.15886e+07	7.06403	Virus stock	Without PMA	With Triton X	20 min	With heat treatment
37	2	234253	5.36969	Virus stock	With PMA	Without Triton X	5 min	With heat treatment
38	2	790007	5.89763	Virus stock	With PMA	Without Triton X	20 min	With heat treatment
39	2	2.4738e+06	6.39336	Virus stock	With PMA	With Triton X	5 min	With heat treatment
40	2	156347	5.19409	Virus stock	With PMA	With Triton X	20 min	With heat treatment
41	2	7.72575e+06	6.88794	Virus stock	Without PMA	Without Triton X	5 min	With heat treatment
42	2	8.4771e+06	6.92825	Virus stock	Without PMA	Without Triton X	20 min	With heat treatment
43	2	8.17314e+06	6.91239	Virus stock	Without PMA	With Triton X	5 min	With heat treatment
44	2	8.03138e+06	6.90479	Virus stock	Without PMA	With Triton X	20 min	With heat treatment
45	2	120440	5.08077	Virus stock	With PMA	Without Triton X	5 min	With heat treatment
46	2	963884	5.98403	Virus stock	With PMA	Without Triton X	20 min	With heat treatment
47	2	7.6091e+06	6.88133	Virus stock	With PMA	With Triton X	5 min	With heat treatment
48	2	1.53792e+07	7.18693	Virus stock	With PMA	With Triton X	20 min	With heat treatment
49	2	192948	5.28544	Dust	Without PMA	Without Triton X	5 min	Without heat treatment
50	2	286683	5.4574	Dust	Without PMA	Without Triton X	20 min	Without heat treatment
51	2	233631	5.36853	Dust	Without PMA	With Triton X	5 min	Without heat treatment
52	2	269346	5.43031	Dust	Without PMA	With Triton X	20 min	Without heat treatment
53	2	8548.27	3.93193	Dust	With PMA	Without Triton X	5 min	Without heat treatment
54	2	12047	4.08091	Dust	With PMA	Without Triton X	20 min	Without heat treatment
55	2	6226.95	3.79435	Dust	With PMA	With Triton X	5 min	Without heat treatment
56	2	6296.02	3.79913	Dust	With PMA	With Triton X	20 min	Without heat treatment
57	2	128241	5.10803	Dust	Without PMA	Without Triton X	5 min	Without heat treatment
58	2	233275	5.36787	Dust	Without PMA	Without Triton X	20 min	Without heat treatment
59	2	244170	5.38769	Dust	Without PMA	With Triton X	5 min	Without heat treatment
60	2	328003	5.51588	Dust	Without PMA	With Triton X	20 min	Without heat treatment
61	2	4811.46	3.68237	Dust	With PMA	Without Triton X	5 min	Without heat treatment
62	2	34093.5	4.53268	Dust	With PMA	Without Triton X	20 min	Without heat treatment
63	2	3720.57	3.57073	Dust	With PMA	With Triton X	5 min	Without heat treatment
64	2	3936.02	3.59517	Dust	With PMA	With Triton X	20 min	Without heat treatment
65	2	103284	5.01404	Dust	Without PMA	Without Triton X	5 min	With heat treatment
66	2	112812	5.05236	Dust	Without PMA	Without Triton X	20 min	With heat treatment
67	2	96266.1	4.98348	Dust	Without PMA	With Triton X	5 min	With heat treatment
68	2	105027	5.02131	Dust	Without PMA	With Triton X	20 min	With heat treatment
69	2	9060.5	3.9572	Dust	With PMA	Without Triton X	5 min	With heat treatment
70	2	1927.51	3.28522	Dust	With PMA	Without Triton X	20 min	With heat treatment
71	2	1411.58	3.15001	Dust	With PMA	With Triton X	5 min	With heat treatment
72	2	5509.15	3.74116	Dust	With PMA	With Triton X	20 min	With heat treatment
73	2	77857	4.8913	Dust	Without PMA	Without Triton X	5 min	With heat treatment
74	2	289312	5.46137	Dust	Without PMA	Without Triton X	20 min	With heat treatment
75	2	108231	5.03436	Dust	Without PMA	With Triton X	5 min	With heat treatment
76	2	61127.6	4.78624	Dust	Without PMA	With Triton X	20 min	With heat treatment
77	2	560.993	2.74973	Dust	With PMA	Without Triton X	5 min	With heat treatment
78	2	3361.27	3.52663	Dust	With PMA	Without Triton X	20 min	With heat treatment
79	2	925	2.96661	Dust	With PMA	With Triton X	5 min	With heat treatment
80	2	853	2.93146	Dust	With PMA	With Triton X	20 min	With heat treatment
81	3	97130.5	4.98736	Dust	Without PMA		5 min
82	3	218083	5.33862	Dust	Without PMA		5 min
83	3	1855.78	3.26876	Dust	With PMA		5 min
84	3	0	0	Dust	With PMA		5 min
85	3	0	0	Dust	Without PMA		5 min
86	3	3619.63	3.55878	Dust	Without PMA		5 min
87	3	2527.47	3.40286	Dust	With PMA		5 min
88	3	0	0	Dust	With PMA		5 min
89	3	103716	5.01585	Dust	Without PMA		5 min
90	3	111533	5.04741	Dust	Without PMA		5 min
91	3	0	0	Dust	With PMA		5 min
92	3	0	0	Dust	With PMA		5 min
93	3	7.51394e+06	6.87587	Spiked and Dried Dust	Without PMA		5 min
94	3	8.64244e+06	6.93664	Spiked and Dried Dust	Without PMA		5 min
95	3	158539	5.20014	Spiked and Dried Dust	With PMA		5 min
96	3	85897.4	4.93399	Spiked and Dried Dust	With PMA		5 min
97	3	4.98834e+07	7.69796	Spiked Dust	Without PMA		5 min
98	3	1.00124e+08	8.00054	Spiked Dust	Without PMA		5 min
99	3	1.67635e+06	6.22436	Spiked Dust	With PMA		5 min
100	3	354192	5.54924	Spiked Dust	With PMA		5 min
101	3	5.8158e+06	6.76461	Freeze-thaw dust (Spiked, dry and freeze-thaw)	Without PMA		5 min
102	3	8.52129e+06	6.93051	Freeze-thaw dust (Spiked, dry and freeze-thaw)	Without PMA		5 min
103	3	140204	5.14676	Freeze-thaw dust (Spiked, dry and freeze-thaw)	With PMA		5 min
104	3	158802	5.20086	Freeze-thaw dust (Spiked, dry and freeze-thaw)	With PMA		5 min
105	3	4.46303e+07	7.64963	Virus stock	Without PMA		5 min
106	3	2.84079e+07	7.45344	Virus stock	Without PMA		5 min
107	3	629223	5.79881	Virus stock	With PMA		5 min
108	3	1.23905e+06	6.09309	Virus stock	With PMA		5 min

## Sheet: DNAse Data
Experiment	Sample Serial No	Sample type	Heat-treatment	DNAse dose (U/ul)	DNAse	PK	Freeze thaw	ILTV test result	Log10 VCN/ reaction
1	1	Virus stock	Non-heat treated	0	No DNAse			+ Pos	5.2602
1	5	Virus stock	Non-heat treated	0.2	DNAse			+ Pos	4.81449
1	9	Virus stock	Non-heat treated	0.1	DNAse			+ Pos	5.20686
1	13	Virus stock	Non-heat treated	0.02	DNAse			+ Pos	4.99843
1	17	Virus stock	Heat treated	0	No DNAse			+ Pos	4.21835
1	21	Virus stock	Heat treated	0.2	DNAse			+ Pos	3.91503
1	25	Virus stock	Heat treated	0.1	DNAse			+ Pos	3.96028
1	29	Virus stock	Heat treated	0.02	DNAse			+ Pos	4.22894
2	1	Virus stock	Non-heat treated	0	No DNAse			+ Pos	5.12105
2	2	Virus stock	Non-heat treated	0.2	DNAse			+ Pos	4.85509
2	3	Virus stock	Non-heat treated	0.1	DNAse			+ Pos	4.95456
2	4	Virus stock	Non-heat treated	0.02	DNAse			+ Pos	4.6676
2	5	DNA		0	No DNAse			+ Pos	5.24856
2	6	DNA		0.2	DNAse			- Neg	0
2	7	DNA		0.1	DNAse			- Neg	0
2	8	DNA		0.02	DNAse			- Neg	0
2	9	Virus stock	Heat treated	0	No DNAse			+ Pos	4.8707
2	10	Virus stock	Heat treated	20	DNAse			+ Pos	4.58317
2	11	Virus stock	Heat treated	10	DNAse			+ Pos	4.4573
2	12	Virus stock	Heat treated	0.2	DNAse			+ Pos	4.96641
2	13	DNA		0	No DNAse			+ Pos	4.33209
2	14	DNA		0.2	DNAse			- Neg	0
2	15	DNA		0.1	DNAse			- Neg	0
2	16	DNA		0.02	DNAse			- Neg	0
3	1	Virus stock	Non-heat treated	0	No DNAse	No PK	2	+ Pos	4.80476
3	2	Virus stock	Non-heat treated	0.2	DNAse	PK	2	+ Pos	4.58765
3	3	Virus stock	Non-heat treated	0	No DNAse	PK	2	+ Pos	5.33501
3	4	Virus stock	Non-heat treated	0.2	DNAse	No PK	2	+ Pos	4.62988
3	5	Virus stock	Heat treated	0	No DNAse	No PK	2	+ Pos	5.14752
3	6	Virus stock	Heat treated	0.2	DNAse	PK	2	+ Pos	4.62679
3	7	Virus stock	Heat treated	0	No DNAse	PK	2	+ Pos	5.54228
3	8	Virus stock	Heat treated	0.2	DNAse	No PK	2	+ Pos	5.25429
3	9	Virus stock	Non-heat treated	0	No DNAse	No PK	4	+ Pos	4.03756
3	10	Virus stock	Non-heat treated	0.2	DNAse	PK	4	+ Pos	4.53036
3	11	Virus stock	Non-heat treated	0	No DNAse	PK	4	+ Pos	4.86319
3	12	Virus stock	Non-heat treated	0.2	DNAse	No PK	4	+ Pos	4.26866
3	13	Virus stock	Heat treated	0	No DNAse	No PK	4	+ Pos	4.7041
3	14	Virus stock	Heat treated	0.2	DNAse	PK	4	+ Pos	3.60593
3	15	Virus stock	Heat treated	0	No DNAse	PK	4	+ Pos	4.95108
3	16	Virus stock	Heat treated	0.2	DNAse	No PK	4	+ Pos	4.35557
3	17	Virus stock	Non-heat treated	0	No DNAse	No PK	6	+ Pos	4.01625
3	18	Virus stock	Non-heat treated	0.2	DNAse	PK	6	+ Pos	4.59017
3	19	Virus stock	Non-heat treated	0	No DNAse	PK	6	+ Pos	5.07908
3	20	Virus stock	Non-heat treated	0.2	DNAse	No PK	6	- Neg	0
3	21	Virus stock	Heat treated	0	No DNAse	No PK	6	+ Pos	4.15653
3	22	Virus stock	Heat treated	0.2	DNAse	PK	6	+ Pos	3.73815
3	23	Virus stock	Heat treated	0	No DNAse	PK	6	+ Pos	4.93773
3	24	Virus stock	Heat treated	0.2	DNAse	No PK	6	+ Pos	4.62142
3	25	Virus stock	Non-heat treated	0	No DNAse	No PK	7	+ Pos	4.56226
3	26	Virus stock	Non-heat treated	0.2	DNAse	PK	7	+ Pos	4.5407
3	27	Virus stock	Non-heat treated	0	No DNAse	PK	7	+ Pos	5.2564
3	28	Virus stock	Non-heat treated	0.2	DNAse	No PK	7	+ Pos	4.4389
3	29	Virus stock	Heat treated	0	No DNAse	No PK	7	+ Pos	4.62476
3	30	Virus stock	Heat treated	0.2	DNAse	PK	7	+ Pos	4.00152
3	31	Virus stock	Heat treated	0	No DNAse	PK	7	+ Pos	4.96328
3	32	Virus stock	Heat treated	0.2	DNAse	No PK	7	+ Pos	4.52759
4	1	Dust		0.5	No DNAse			+ Pos	4.8879
4	2	Dust		0.5	No DNAse			+ Pos	3.67538
4	3	Dust		0.5	No DNAse			+ Pos	5.80817
4	4	Dust		0.5	No DNAse			+ Pos	5.44881
4	5	Dust		0.5	No DNAse			+ Pos	3.44726
4	9	Dust		0.5	No DNAse			+ Pos	3.69091
4	10	Dust		0.5	No DNAse			+ Pos	3.34925
4	11	Dust		0.5	No DNAse			+ Pos	1.60226
4	12	Dust		0.5	No DNAse			+ Pos	3.80917
4	13	Dust		0.5	No DNAse			+ Pos	3.31827
4	14	Dust		0.5	No DNAse			+ Pos	3.65317
4	15	Dust		0.5	No DNAse			+ Pos	1.76918
4	16	Dust		0.5	DNAse			+ Pos	5.02041
4	17	Dust		0.5	DNAse			+ Pos	4.02635
4	18	Dust		0.5	DNAse			+ Pos	5.77148
4	19	Dust		0.5	DNAse			+ Pos	4.71666
4	20	Dust		0.5	DNAse			+ Pos	1.5563
4	24	Dust		0.5	DNAse			+ Pos	3.68005
4	25	Dust		0.5	DNAse			+ Pos	3.53465
4	26	Dust		0.5	DNAse			+ Pos	3.5396
4	27	Dust		0.5	DNAse			+ Pos	3.29659
4	28	Dust		0.5	DNAse			+ Pos	3.25382
4	29	Dust		0.5	DNAse			+ Pos	1.70228
4	30	Dust		0.5	DNAse			+ Pos	1.68417

## Sheet: EGG Data
Sample Serial No	Experiment Number	Inoculum	Inoculum ID	First Passage Vs Second Passage	ILTV test result	Virus copy number/ reaction	Log 10 VCN/reaction
1	1	Field Dust	Farm B - Dust B	First Passage	- Neg	0	0
2	1	Field Dust	Farm B - Dust B	First Passage	- Neg	0	0
3	1	Field Dust	Farm B - Dust B	First Passage	+ Pos	3058	3.48558
4	1	Field Dust	Farm B - Dust B	First Passage	- Neg	0	0
5	1	Field Dust	Farm B - Dust B	First Passage	- Neg	0	0
6	1	Field Dust	Farm B - Dust B	First Passage	+ Pos	458	2.66181
7	1	Field Dust	Farm B - Dust B	First Passage	- Neg	0	0
8	1	Field Dust	Farm B - Dust B	First Passage	- Neg	0	0
9	1	Field Dust	Farm B - Dust B	First Passage	- Neg	0	0
10	1	Field Dust	Farm A - Dust A1	First Passage	+ Pos	993	2.99739
11	1	Field Dust	Farm A - Dust A1	First Passage	- Neg	0	0
12	1	Field Dust	Farm A - Dust A1	First Passage	- Neg	0	0
13	1	Field Dust	Farm A - Dust A1	First Passage	- Neg	0	0
14	1	Field Dust	Farm A - Dust A1	First Passage	+ Pos	291	2.46538
15	1	Field Dust	Farm A - Dust A1	First Passage	- Neg	0	0
16	1	Field Dust	Farm A - Dust A1	First Passage	- Neg	0	0
17	1	Field Dust	Farm A - Dust A1	First Passage	- Neg	0	0
18	1	Field Dust	Farm C - Dust C	First Passage	- Neg	0	0
19	1	Field Dust	Farm C - Dust C	First Passage	- Neg	0	0
20	1	Field Dust	Farm C - Dust C	First Passage	- Neg	0	0
21	1	Field Dust	Farm C - Dust C	First Passage	- Neg	0	0
22	1	Field Dust	Farm C - Dust C	First Passage	+ Pos	1152	3.06183
23	1	Field Dust	Farm C - Dust C	First Passage	- Neg	0	0
24	1	Field Dust	Farm C - Dust C	First Passage	- Neg	0	0
25	1	Field Dust	Farm C - Dust C	First Passage	- Neg	0	0
26	1	Field Dust	Farm C - Dust C	First Passage	- Neg	0	0
27	1	Spiked dust	Spiked dust	First Passage	+ Pos	39005	4.59113
28	1	Spiked dust	Spiked dust	First Passage	+ Pos	4136268029	9.61661
29	1	Spiked dust	Spiked dust	First Passage	+ Pos	2477870	6.39408
30	1	Spiked dust	Spiked dust	First Passage	+ Pos	1473	3.1685
31	1	Spiked dust	Spiked dust	First Passage	+ Pos	57218	4.75754
32	1	Virus Stock	Virus Stock	First Passage	+ Pos	563119890	8.7506
33	1	Virus Stock	Virus Stock	First Passage	+ Pos	868752859	8.9389
34	1	Virus Stock	Virus Stock	First Passage	+ Pos	1185730299	9.07399
35	1	Virus Stock	Virus Stock	First Passage	+ Pos	8483760	6.92859
36	1	Virus Stock	Virus Stock	First Passage	+ Pos	79533	4.90055
37	1	Field Dust	Farm A - Dust A2	First Passage	- Neg	0	0
38	1	Field Dust	Farm A - Dust A2	First Passage	+ Pos	294.304	2.47027
39	1	Field Dust	Farm A - Dust A2	First Passage	+ Pos	589.186	2.77099
40	1	Field Dust	Farm A - Dust A2	First Passage	- Neg	0	0
41	2	Field Dust	Farm A - Dust A1	Second Passage	- Neg	0	0
42	2	Field Dust	Farm A - Dust A1	Second Passage	- Neg	0	0
43	2	Field Dust	Farm A - Dust A1	Second Passage	- Neg	0	0
44	2	Field Dust	Farm A - Dust A1	Second Passage	- Neg	0	0
45	2	Field Dust	Farm A - Dust A1	Second Passage	- Neg	0	0
46	2	Field Dust	Farm C - Dust C	Second Passage	- Neg	0	0
47	2	Field Dust	Farm C - Dust C	Second Passage	- Neg	0	0
48	2	Field Dust	Farm C - Dust C	Second Passage	- Neg	0	0
49	2	Field Dust	Farm C - Dust C	Second Passage	- Neg	0	0
50	2	Field Dust	Farm C - Dust C	Second Passage	- Neg	0	0
51	2	Field Dust	Farm C - Dust C	Second Passage	- Neg	0	0
52	2	Field Dust	Farm B - Dust B	Second Passage	- Neg	0	0
53	2	Field Dust	Farm B - Dust B	Second Passage	- Neg	0	0
54	2	Field Dust	Farm B - Dust B	Second Passage	- Neg	0	0
55	2	Field Dust	Farm B - Dust B	Second Passage	- Neg	0	0
56	2	Field Dust	Farm B - Dust B	Second Passage	- Neg	0	0
57	2	Field Dust	Farm B - Dust B	Second Passage	- Neg	0	0
58	2	Field Dust	Farm A - Dust A1	Second Passage	- Neg	0	0
59	2	Field Dust	Farm A - Dust A1	Second Passage	- Neg	0	0
60	2	Field Dust	Farm A - Dust A1	Second Passage	- Neg	0	0
61	2	Field Dust	Farm A - Dust A1	Second Passage	- Neg	0	0
62	2	Field Dust	Farm A - Dust A1	Second Passage	- Neg	0	0
63	2	Field Dust	Farm C - Dust C	Second Passage	- Neg	0	0
64	2	Field Dust	Farm C - Dust C	Second Passage	- Neg	0	0
65	2	Field Dust	Farm C - Dust C	Second Passage	- Neg	0	0
66	2	Field Dust	Farm B - Dust B	Second Passage	- Neg	0	0
67	2	Field Dust	Farm B - Dust B	Second Passage	- Neg	0	0
68	2	Field Dust	Farm B - Dust B	Second Passage	- Neg	0	0
69	2	Field Dust	Farm B - Dust B	Second Passage	- Neg	0	0
70	2	Field Dust	Farm B - Dust B	Second Passage	- Neg	0	0
71	2	Field Dust	Farm B - Dust B	Second Passage	- Neg	0	0
72	2	Spiked dust	Spiked dust	Second Passage	- Neg	0	0
73	2	Spiked dust	Spiked dust	Second Passage	+ Pos	6.0279e+08	8.78017
74	2	Spiked dust	Spiked dust	Second Passage	+ Pos	4.71178e+08	8.67319
75	2	Spiked dust	Spiked dust	Second Passage	+ Pos	2553.89	3.40737
76	2	Spiked dust	Spiked dust	Second Passage	- Neg	0	0
77	2	Spiked dust	Spiked dust	Second Passage	+ Pos	290.132	2.46409
78	2	Spiked dust	Spiked dust	Second Passage	+ Pos	1678.87	3.22528
79	2	Virus Stock	Virus Stock	Second Passage	+ Pos	3.59343e+09	9.55551
80	2	Virus Stock	Virus Stock	Second Passage	+ Pos	9.89708e+09	9.99551
81	2	Virus Stock	Virus Stock	Second Passage	+ Pos	7.23256e+09	9.85929
82	2	Virus Stock	Virus Stock	Second Passage	+ Pos	2.16685e+09	9.33583
83	2	Virus Stock	Virus Stock	Second Passage	+ Pos	9.67505e+08	8.98565
84	2	Virus Stock	Virus Stock	Second Passage	+ Pos	300.942	2.47992
85	2	Virus Stock	Virus Stock	Second Passage	+ Pos	34820.1	4.54184
86	2	Virus Stock	Virus Stock	Second Passage	+ Pos	186180	5.26994
87	2	Field Dust	Farm A - Dust A2	Second Passage	- Neg	0	0
88	2	Field Dust	Farm A - Dust A2	Second Passage	- Neg	0	0
89	2	Field Dust	Farm A - Dust A2	Second Passage	- Neg	0	0
90	2	Field Dust	Farm A - Dust A2	Second Passage	- Neg	0	0
91	2	Field Dust	Farm A - Dust A2	Second Passage	- Neg	0	0
92	2	Field Dust	Farm A - Dust A2	Second Passage	- Neg	0	0
93	2	Field Dust	Farm A - Dust A2	Second Passage	- Neg	0	0
94	2	Field Dust	Farm A - Dust A2	Second Passage	- Neg	0	0
95	2	Field Dust	Farm A - Dust A2	Second Passage	- Neg	0	0
96	2	Field Dust	Farm A - Dust A2	Second Passage	- Neg	0	0
97	2	Field Dust	Farm A - Dust A2	Second Passage	- Neg	0	0
98	2	Field Dust	Farm A - Dust A2	Second Passage	- Neg	0	0
